# Supplementary material for: Electrical resistivity tomography (ERT) data for clay mineral mapping
Source: Data Brief. 2020 Apr 8;30:105494. doi: 10.1016/j.dib.2020.105494 (PMC7163305; doi:10.1016/j.dib.2020.105494)
Supplement: Supplementary file 1 [file mmc1.zip]

Archive with 11 entries (10 files):
- ERT_topo/
- ERT_topo/L1-1_235.bin
- ERT_topo/L2-1_115.bin
- ERT_topo/L2-2_225.bin
- ERT_topo/L2-3_235.bin
- ERT_topo/L3_235.bin
- ERT_topo/L4_235.bin
- ERT_topo/L5_235.bin
- ERT_topo/L6_235.bin
- ERT_topo/L7_235.bin
- ERT_topo/L8_235.bin
